# Supplementary material for: Dynamic Imaging of IEL-IEC Co-Cultures Allows for Quantification of CD103-Dependent T Cell Migration
Source: Int J Mol Sci. 2021 May 13;22(10):5148. doi: 10.3390/ijms22105148 (PMC8152227; doi:10.3390/ijms22105148)
Supplement: Supplementary file 1 [file ijms-22-05148-s001.zip]

Archive with 2 entries (1 files):
- ijms-1184485 supplementary 1/
- ijms-1184485 supplementary 1/ijms-1184485 supplementary.avi
